# Supplementary material for: Size matters: An observational study investigating estimated height as a reference size for calculating tidal volumes if low tidal volume ventilation is required
Source: PLoS One. 2018 Jun 29;13(6):e0199917. doi: 10.1371/journal.pone.0199917 (PMC6025863; doi:10.1371/journal.pone.0199917)
Supplement: S1 Dataset — (XLSX) [file pone.0199917.s001.xlsx]

## Sheet: Sheet1
sex	height	predicted body weight (PBW)	tidalvolume	estimated body height	estimated PBW	estimated tidal volume (ETV)	ETV/PBW	estimator sex	estimator age	estimator occupation	estimator experience
1	154	51.5	309	180	80	450	8.7	2	26	1	6
1	154	51.5	309	178	84	420	8.2	2	32	1	12
1	154	51.5	309	176	84	432	8.4	1	34	1	15
1	154	51.5	309	176	84	432	8.4	1	32	2	24
1	154	51.5	309	175	82	420	8.2	2	30	1	10
1	154	51.5	309	173	80	438	8.5	2	31	1
1	154	51.5	309	173	80	438	8.5	1	35	1	15
1	154	51.5	309	170	65	360	7	2	26	2	6
1	154	51.5	309	170	80	420	8.2	2	35	1
1	154	51.5	309	170	85	450	8.7	2	23	2	5
1	154	51.5	309	168	82	390	7.6	2	27	1
1	154	51.5	309	165	80	390	7.6	2	35	2	15
1	154	51.5	309	165	75	390	7.6	2	51	2	31
1	154	51.5	309	165	75	390	7.6	1	30	2	9
1	154	51.5	309	165	80	390	7.6	2	25	2	5
1	154	51.5	309	165	70	360	7	1	38	1	15
1	154	51.5	309	165	78	390	7.6	1	45	2	20
1	154	51.5	309	165	80	540	10.5	1	50	2
1	154	51.5	309	165	70	360	7	1	31	2	11
1	154	51.5	309	165	80	360	7	2	36	1
1	154	51.5	309	165	74	348	6.8	1	41	1	13
1	154	51.5	309	165	80	360	7	2	30	1	7
1	154	51.5	309	155	70	360	7	2	34	2
1	154	51.5	309	163	75	360	7	2	45	2	20
1	154	51.5	309	163	65	360	7	1	32	1	12
1	154	51.5	309	136	89	420	8.2	1	33	1	14
1	154	51.5	309	160	64	312	6.1	1	34	2	14
1	154	51.5	309	160	75	360	7	2	27	2	7
1	154	51.5	309	160	80	360	7	2	36	2	8
1	154	51.5	309	160	64	312	6.1	1	28	2	8
1	154	51.5	309	160	70	330	6.4	1	30	1	10
1	154	51.5	309	160	65	330	6.4	1	31	1	9
1	154	51.5	309	160	70	360	7	1	37	1	14
1	154	51.5	309	160	75	360	7	1	33	1	13
1	154	51.5	309	160	80	360	7	1	32	1	10
1	154	51.5	309	160	75	324	6.3	2	40	2	5
1	154	51.5	309	160	65	360	7	2	60	2	40
1	154	51.5	309	160	70	300	5.8	1		1
1	154	51.5	309	155	75	300	5.8	2	25	2
1	154	51.5	309	150	58	330	6.4	2	31	1	5
2	155	47.9	287	176	70	420	8.8	1	33	1	15
2	155	47.9	287	175	70	420	8.8	2	23	2	5
2	155	47.9	287	174	68	408	8.5	2	30	1	5
2	155	47.9	287	170	70	420	8.8	1	34	1	12
2	155	47.9	287	170	70	420	8.8	1	33	1	13
2	155	47.9	287	169	62	372	7.8
2	155	47.9	287	168	60	360	7.5
2	155	47.9	287	167	64	384	8	1	31	2
2	155	47.9	287	165	59	354	7.4	1	39	2	21
2	155	47.9	287	165	65	390	8.1	2	51	2	31
2	155	47.9	287	165	60	360	7.5	1	28	2
2	155	47.9	287	165	58	348	7.3	1	38	1	19
2	155	47.9	287	165	58	348	7.3	2	32	1	13
2	155	47.9	287	165	60	360	7.5	1	35	1	16
2	155	47.9	287	165	65	390	8.1	1	41	1	21
2	155	47.9	287	165	60	360	7.5	2	31	1	11
2	155	47.9	287	165	65	390	8.1	1		2
2	155	47.9	287	165	60	360	7.5	2	28	2	7
2	155	47.9	287	165	65	390	8.1	2	33	2
2	155	47.9	287	165	55	330	6.9	1	29	1	4
2	155	47.9	287	165	58	348	7.3	1	32	1	12
2	155	47.9	287	165	60	360	7.5
2	155	47.9	287	165	65	390	8.1
2	155	47.9	287	163	57	342	7.1	1	33	2
2	155	47.9	287	162	55	330	6.9
2	155	47.9	287	162	57	342	7.1	1	31
2	155	47.9	287	161	61	366	7.6	2	32	1	11
2	155	47.9	287	160	50	300	6.3	2	37	2	8
2	155	47.9	287	160	55	330	6.9	2		2
2	155	47.9	287	160	55	330	6.9	1	30	1	10
2	155	47.9	287	160	50	300	6.3	1	40	1	18
2	155	47.9	287	160	55	330	6.9	2	32	1	6
2	155	47.9	287	160	53	318	6.6	1	29	1	5
2	155	47.9	287	160	55	330	6.9	2
2	155	47.9	287	158	55	330	6.9	2	26	2	6
2	155	47.9	287	155	53	318	6.6	2	35	2	15
2	155	47.9	287	155	55	330	6.9	2	33	1	4
2	155	47.9	287	155	55	330	6.9	2	41	2
2	155	47.9	287	155	50	300	6.3	2	31	1	10
2	155	47.9	287	155	50	300	6.3
1	158	55	330	180	76	456	8.3	1	34	1	15
1	158	55	330	180	75	450	8.2	1	35	1	15
1	158	55	330	170	68	408	7.4	1	34	2	14
1	158	55	330	170	70	420	7.6	2	35	2	15
1	158	55	330	170	70	420	7.6	1	38	1	15
1	158	55	330	170	68	408	7.4	2	27	1
1	158	55	330	170	65	390	7.1	2	23	2	5
1	158	55	330	170	68	408	7.4	2	40	2	5
1	158	55	330	170	70	420	7.6	1	33	1	14
1	158	55	330	168	68	408	7.4	2	27	2	7
1	158	55	330	168	64	384	7	1	45	2	20
1	158	55	330	167	60	360	6.5	2	36	1
1	158	55	330	165	60	360	6.5	1	30	2	9
1	158	55	330	165	60	360	6.5	2	25	2	5
1	158	55	330	165	65	390	7.1	1	37	1	14
1	158	55	330	165	70	420	7.6	1	33	1	13
1	158	55	330	165	68	408	7.4	2	31	1	5
1	158	55	330	165	65	390	7.1	2	30	1	10
1	158	55	330	165	65	390	7.1	1	32	1	10
1	158	55	330	165	60	360	6.5	2	45	2	20
1	158	55	330	165	60	360	6.5	2	60	2	40
1	158	55	330	165	55	330	6	2	32	1	12
1	158	55	330	163	60	360	6.5	1	32	1	12
1	158	55	330	163	60	360	6.5	2	26	1	6
1	158	55	330	162	58	348	6.3	1	50	2
1	158	55	330	162	55	330	6	1	31	2	11
1	158	55	330	162	55	330	6	2	30	1	7
1	158	55	330	160	60	360	6.5	2	51	2	31
1	158	55	330	160	60	360	6.5	2	36	2	8
1	158	55	330	160	55	330	6	2	26	2	6
1	158	55	330	160	53	318	5.8	2	34	2
1	158	55	330	160	55	330	6	2	31	1
1	158	55	330	160	55	330	6	1	30	1	10
1	158	55	330	160	55	330	6	1	31	1	9
1	158	55	330	160	55	330	6	2	35	1
1	158	55	330	160	55	330	6	2	25	2
1	158	55	330	160	55	330	6	1	32	2	24
1	158	55	330	160	60	360	6.5	1		1
1	158	55	330	160	53	318	5.8	1	41	1	13
1	158	55	330	158	50	300	5.5	1	28	2	8
2	158	50.6	303	175	70	420	8.3	2	34	2	18
2	158	50.6	303	175	75	450	8.9	2		1	16
2	158	50.6	303	170	68	408	8.1	2	34	2
2	158	50.6	303	170	64	384	7.6	2	35	1	15
2	158	50.6	303	170	65	390	7.7
2	158	50.6	303	167	67	402	7.9	1	28	2
2	158	50.6	303	166	60	360	7.1	1	31	1	12
2	158	50.6	303	165	60	360	7.1	2	25	2	5
2	158	50.6	303	165	65	390	7.7	2	35	2	15
2	158	50.6	303	165	62	372	7.4	2	39	2	21
2	158	50.6	303	165	65	390	7.7	2	40	2	19
2	158	50.6	303	165	60	360	7.1	2	33	1
2	158	50.6	303	165	65	390	7.7	1	31	1	9
2	158	50.6	303	165	68	408	8.1	1	37	1	15
2	158	50.6	303	165	65	390	7.7	1	35	1	10
2	158	50.6	303	165	62	372	7.4	2	29	1
2	158	50.6	303	165	61	366	7.2	2		1	11
2	158	50.6	303	165	60	360	7.1
2	158	50.6	303	165	62	372	7.4
2	158	50.6	303	162	62	372	7.4	1	51	1	33
2	158	50.6	303	161	60	360	7.1	1	47	1	27
2	158	50.6	303	160	54	324	6.4	2	36	2	19
2	158	50.6	303	160	55	330	6.5	2	20	2
2	158	50.6	303	160	55	330	6.5	1	33	1	15
2	158	50.6	303	160	60	360	7.1	1	41	1	21
2	158	50.6	303	160	55	330	6.5
2	158	50.6	303	160	60	360	7.1
2	158	50.6	303	158	50	300	5.9	2	51	2	31
2	158	50.6	303	158	55	330	6.5	2	26	1	5
2	158	50.6	303	158	55	330	6.5	2	32	1	13
2	158	50.6	303	156	56	336	6.6
2	158	50.6	303	155	55	330	6.5	2	35	2	15
2	162	58.8	353	180	70	420	7.1	2	26	1	5
2	162	58.8	353	170	70	420	7.1	2	34	2
2	162	58.8	353	170	62	372	6.3	2	36	2	19
2	162	58.8	353	170	68	408	6.9	2	35	2	15
2	162	58.8	353	170	65	390	6.6	2		1	16
2	162	58.8	353	170	65	390	6.6	1	37	1	15
2	162	58.8	353	170	65	390	6.6	2	32	1	13
2	162	58.8	353	170	65	390	6.6
2	162	58.8	353	170	62	372	6.3
2	162	58.8	353	168	60	360	6.1	1	35	1	10
2	162	58.8	353	168	60	360	6.1	2	35	1	15
2	162	58.8	353	168	62	372	6.3	2		1	11
2	162	58.8	353	166	60	360	6.1	2	25	2	5
2	162	58.8	353	165	60	360	6.1	2	39	2	21
2	162	58.8	353	165	55	330	5.6	2	35	2	15
2	162	58.8	353	165	60	360	6.1	1	47	1	27
2	162	58.8	353	165	62	372	6.3	2	29	1
2	162	58.8	353	165	58	348	5.9
2	162	58.8	353	165	60	360	6.1
2	162	58.8	353	164	68	408	6.9	1	31	1	9
2	162	58.8	353	162	58	348	5.9	2	34	2	18
2	162	58.8	353	162	55	330	5.6	1	31	1	12
2	162	58.8	353	160	52	312	5.3	1	28	2
2	162	58.8	353	160	60	360	6.1	2	40	2	19
2	162	58.8	353	160	52	312	5.3	2	51	2	31
2	162	58.8	353	160	60	360	6.1	1	51	1	33
2	162	58.8	353	160	52	312	5.3	2	33	1
2	162	58.8	353	160	60	360	6.1	1	41	1	21
2	162	58.8	353	160	55	330	5.6
2	162	58.8	353	160	60	360	6.1
2	162	58.8	353	158	55	330	5.6	2	20	2
2	162	58.8	353	155	55	330	5.6	1	33	1	15
2	164	56	336	170	60	360	7.1	2	40	2	19
2	164	56	336	170	65	390	7.5	1	32	1	7
2	164	56	336	168	60	360	6.4	2	20	2
2	164	56	336	168	68	408	7.3	2	44	2
2	164	56	336	166	66	396	7	2	36	2	19
2	164	56	336	165	60	360	6.4	2	24	2
2	164	56	336	165	65	390	8.3	2	25	2	5
2	164	56	336	165	60	360	6.4	1	42	2
2	164	56	336	165	50	300	5.3	1	33	1	12
2	164	56	336	165	56	336	6	1	58	1	34
2	164	56	336	165	55	330	6.9	1	30	1	9
2	164	56	336	165	65	390	6.9	2	26	1	5
2	164	56	336	165	70	420	7.5	1	43	1	23
2	164	56	336	163	60	360	6.4	2	34	1	13
2	164	56	336	160	55	330	6.3	2	35	2	15
2	164	56	336	160	60	360	6.4	2	25	2
2	164	56	336	160	55	330	5.9	1	41	1	21
2	164	56	336	160	58	348	6.4	2		1	16
2	164	56	336	160	55	330	7.5	1	32	1	12
2	164	56	336	160	70	420	7.5	1	37	1	15
2	164	56	336	160	58	348	6.2	1	31	1	9
2	164	56	336	160	55	330	5.9	2		1	11
2	164	56	336	160	58	348	6.2	1	35	1	10
2	164	56	336	158	50	300	5.7	1	51	1	33
1	165	61	366	190	80	480	7.8	1	33	1	12
1	165	61	366	185	88	528	8.6	1	37	1	15
1	165	61	366	185	95	570	9.6	1	43	1	23
1	165	61	366	182	85	510	8.3	2	36	2	19
1	165	61	366	181	76	456	8.5	1	32	1	12
1	165	61	366	178	80	480	7.8	2		1	16
1	165	61	366	178	75	450	7.3	2		1	11
1	165	61	366	176	76	456	7.4	2	44	2
1	165	61	366	175	80	480	7.8	2	24	2
1	165	61	366	175	75	450	7.3	2	35	2	15
1	165	61	366	175	85	510	8.3	2	40	2	19
1	165	61	366	175	70	420	6.8	1	41	1	21
1	165	61	366	175	70	420	6.8	1	35	1	10
1	165	61	366	175	75	450	7.3	1	32	1	7
1	165	61	366	174	70	420	6.8	1	42	2
1	165	61	366	173	67	402	6.8	1	58	1	34
1	165	61	366	170	65	390	6.3	2	20	2
1	165	61	366	170	70	420	9.3	2	25	2	5
1	165	61	366	170	70	420	6.8	2	25	2
1	165	61	366	170	70	420	6.8	1	30	1	9
1	165	61	366	170	70	420	6.8	2	26	1	5
1	165	61	366	170	68	408	6.6	1	31	1	9
1	165	61	366	168	65	390	6.3	2	34	1	13
1	165	61	366	164	59	354	5.8	1	51	1	33
1	168	64.2	385	185	82	492	7.7	1	33	1	15
1	168	64.2	385	185	75	450	7	2	33	2
1	168	64.2	385	185	85	510	7.9	2	30	1	5
1	168	64.2	385	185	79	474	7.4
1	168	64.2	385	183	83	498	7.8	1		2
1	168	64.2	385	182	70	420	6.5
1	168	64.2	385	182	72	432	6.7
1	168	64.2	385	182	72	432	6.7	1	31
1	168	64.2	385	180	70	420	6.5	2	32	1	13
1	168	64.2	385	180	70	420	6.5	1	35	1	16
1	168	64.2	385	180	80	480	7.5	1	41	1	21
1	168	64.2	385	180	80	480	7.5	2	31	1	11
1	168	64.2	385	180	80	480	7.5	2	28	2	7
1	168	64.2	385	180	72	432	6.7	2	26	2	6
1	168	64.2	385	180	80	480	7.5	2	41	2
1	168	64.2	385	180	75	450	7	2	23	2	5
1	168	64.2	385	180	73	438	6.8	1	29	1	4
1	168	64.2	385	180	80	480	7.5	2	31	1	10
1	168	64.2	385	180	70	420	6.5	1	40	1	18
1	168	64.2	385	180	78	468	7.3	1	29	1	5
1	168	64.2	385	180	80	480	7.5	2
1	168	64.2	385	180	75	450	7
1	168	64.2	385	178	72	432	6.7	1	28	2
1	168	64.2	385	178	72	432	6.7	1	38	1	19
1	168	64.2	385	178	72	432	6.7	2	32	1	11
1	168	64.2	385	178	68	408	6.4	1	30	1	10
1	168	64.2	385	178	70	420	6.5	1	31	2
1	168	64.2	385	178	68	408	6.4
1	168	64.2	385	176	74	444	6.9	1	33	2
1	168	64.2	385	176	70	420	6.5	2	33	1	4
1	168	64.2	385	175	70	420	6.5	1	39	2	21
1	168	64.2	385	175	75	450	7	2	51	2	31
1	168	64.2	385	175	75	450	7	2	37	2	8
1	168	64.2	385	175	75	450	7	2	35	2	15
1	168	64.2	385	175	70	420	6.5	1	34	1	12
1	168	64.2	385	175	75	450	7	2	32	1	6
1	168	64.2	385	175	75	450	7
1	168	64.2	385	170	65	390	6.1	2		2
1	168	64.2	385	170	63	378	5.9	1	32	1	12
1	168	64.2	385	165	75	450	7	1	33	1	13
1	170	66	396	180	75	450	6.8	2	32	1	13
1	170	66	396	185	85	510	7.7	2	28	2	7
1	170	66	396	178	73	438	6.6
1	170	66	396	175	75	450	6.8	2	51	2	31
1	170	66	396	170	65	390	5.9	1	28	2
1	170	66	396	170	70	420	6.4	1	41	1	21
1	170	66	396	185	75	450	6.8	1	30	1	10
1	170	66	396	185	80	480	7.3	2	31	1	11
1	170	66	396	178	78	468	7.1	2	41	2
1	170	66	396	180	75	450	6.8	1	29	1	4
1	170	66	396	180	77	462	7	1	29	1	5
1	170	66	396	180	80	480	7.3	2
1	170	66	396	185	85	510	7.7
1	170	66	396	182	75	450	6.8	1	39	2	21
1	170	66	396	174	70	420	6.4	1	33	1	15
1	170	66	396	187	87	522	7.9	2	35	2	15
1	170	66	396	175	72	432	6.5
1	170	66	396	175	70	420	6.4	2	33	1	4
1	170	66	396	185	80	480	7.3	1	33	2
1	170	66	396	175	70	420	6.4	2		2
1	170	66	396	175	70	420	6.4	1	35	1	16
1	170	66	396	182	82	492	7.5	1		2
1	170	66	396	185	85	510	7.7	2	23	2	5
1	170	66	396	178	72	432	6.5	1	33	1	13
1	170	66	396	185	80	480	7.3
1	170	66	396	182	75	450	6.8
1	170	66	396	175	75	450	6.8	2	37	2	8
1	170	66	396	173	70	420	6.4	1	40	1	18
1	170	66	396	170	75	450	6.8	2	31	1	10
1	170	66	396	186	85	510	7.7	2	30	1	5
1	170	66	396	170	70	420	6.4	1	34	1	12
1	170	66	396	178	75	450	6.8	1	31	2
1	170	66	396	183	80	480	7.3	2	26	2	6
1	170	66	396	175	80	480	7.3	2	32	1	6
1	170	66	396	185	75	450	6.8
1	170	66	396	175	70	420	6.4	1	31
1	170	66	396	170	53	318	4.8	2	32	1	11
1	170	66	396	185	78	468	7.1	1	38	1	19
1	170	66	396	172	75	450	6.8	2	33	2
1	170	66	396	178	70	420	6.4	1	32	1	12
1	170	66	396	190	80	480	7.3	1	33	1	13
1	170	66	396	190	85	510	7.7	2	29	1	9
1	170	66	396	188	88	528	8	2	26	1	4
1	170	66	396	187	87	522	7.9	2	33	2	5
1	170	66	396	185	90	540	8.2	2	24	2	5
1	170	66	396	185	80	480	7.3	2	30	1	4
1	170	66	396	185	75	450	6.8	1	32	1	12
1	170	66	396	183	80	480	7.3	1	38	2	16
1	170	66	396	182	80	480	7.3	2		2	9
1	170	66	396	182	82	492	7.5	2	35	2	15
1	170	66	396	180	75	450	6.8	1	39	2	21
1	170	66	396	180	75	450	6.8	2	23	2	5
1	170	66	396	180	80	480	7.3	2	51	2	28
1	170	66	396	180	80	480	7.3	2	29	2	11
1	170	66	396	180	79	474	7.2	2	24	2	24
1	170	66	396	180	80	480	7.3	2	33	1	4
1	170	66	396	180	80	480	7.3	1	33	1	7
1	170	66	396	180	80	480	7.3	1	28	2	8
1	170	66	396	180	75	450	6.8	2	34	2	14
1	170	66	396	180	85	510	7.7	2		2
1	170	66	396	178	78	468	7.1	1	37	1	17
1	170	66	396	176	75	450	6.8	2	31	1	9
1	170	66	396	176	76	456	6.9	2	60	1	40
1	170	66	396	175	65	390	5.9	2	25	2	5
1	170	66	396	175	75	450	6.8	1	50	2
1	170	66	396	175	75	450	6.8	2	36	2	8
1	170	66	396	175	78	468	7.1	2	32	1	13
1	170	66	396	175	75	450	6.8	1	41	1	21
1	170	66	396	175	70	420	6.4	1	30	1	9
1	170	66	396	175	70	420	6.4	2	27	1	6
1	170	66	396	174	72	432	6.5	1	43	1	22
1	170	66	396	174	70	420	6.4	1	37	1	18
1	170	66	396	173	70	420	6.4	2	31	1	11
1	170	66	396	173	73	438	6.6	1	32	1	2
1	170	66	396	170	70	420	6.4	1	40	1
1	170	66	396	170	67	402	6.1	1	34	1	15
1	170	66	396	168	70	420	6.4	1	37	1	15
2	171	67	402	190	65	510	7.6	2	20	2
2	171	67	402	187	70	510	7.6	2	25	2	5
2	171	67	402	185	80	480	7.1	2	24	2
2	171	67	402	185	85	510	7.6	2	36	2	19
2	171	67	402	185	67	456	6.8	1	58	1	34
2	171	67	402	185	75	510	7.6	1	32	1	7
2	171	67	402	188	95	528	7.8	1	43	1	23
2	171	67	402	182	70	462	6.8	1	41	1	21
2	171	67	402	182	80	432	6.4	1	33	1	12
2	171	67	402	180	75	480	7.1	2	35	2	15
2	171	67	402	180	70	480	7.1	2	25	2
2	171	67	402	180	88	492	7.3	1	37	1	15
2	171	67	402	180	70	450	6.7	1	30	1	9
2	171	67	402	180	75	480	7.1	2		1	11
2	171	67	402	179	70	450	6.7	1	42	2
2	171	67	402	178	65	456	6.8	2	34	1	13
2	171	67	402	178	76	444	6.6	1	32	1	12
2	171	67	402	177	85	480	7.1	2	40	2	19
2	171	67	402	175	70	450	6.7	2	26	1	5
2	171	67	402	174	76	444	6.6	2	44	2
2	171	67	402	174	59	414	6.2	1	51	1	33
2	171	67	402	170	80	420	6.2	2		1	16
2	171	67	402	168	70	402	6	1	35	1	10
2	171	67	402	165	68	366	5.4	1	31	1	9
1	172	67.8	406	185	90	510	7.5	2	27	2
1	172	67.8	406	185	85	450	6.6	1	32	1	12
1	172	67.8	406	180	100	480	7.1	1	37	2	15
1	172	67.8	406	180	110	480	7.1	2	23	2	5
1	172	67.8	406	180	95	480	7.1	2	51	2	28
1	172	67.8	406	180	110	480	7.1	2	33	1	4
1	172	67.8	406	180	86	480	7.1	2	30	1	4
1	172	67.8	406	180	90	510	7.5	1	37	1	15
1	172	67.8	406	180	120	480	7.1	2	27	1	6
1	172	67.8	406	178	85	468	6.9	2	32	2	32
1	172	67.8	406	178	95	420	6.2	2	33	2	5
1	172	67.8	406	176	88	420	6.2	1	37	1	17
1	172	67.8	406	176	90	456	6.7	2	34	2	14
1	172	67.8	406	175	80	390	5.8	2	25	2	5
1	172	67.8	406	175	83	420	6.2	1	39	2	21
1	172	67.8	406	175	90	450	6.6	1	50	2
1	172	67.8	406	175	85	450	6.6	2		2
1	172	67.8	406	175	90	450	6.6	2	29	2	11
1	172	67.8	406	175	90	450	6.6	2	36	2	8
1	172	67.8	406	175	80	450	6.6	2	35	2	15
1	172	67.8	406	175	100	450	6.6	1	40	1
1	172	67.8	406	175	83	462	6.8	2	32	1	13
1	172	67.8	406	175	105	390	5.8	1	33	1	13
1	172	67.8	406	175	90	480	7.1	1	57	1
1	172	67.8	406	175	90	480	7.1	1	33	1	7
1	172	67.8	406	175	80	450	6.6	1	28	2	8
1	172	67.8	406	175	100	510	7.5	2		2
1	172	67.8	406	175	95	420	6.2	1	37	1	18
1	172	67.8	406	174	91	432	6.4	2		2	9
1	172	67.8	406	174	82	432	6.4	2	31	1	11
1	172	67.8	406	173	86	438	6.5	1	43	1	22
1	172	67.8	406	173	91	420	6.2	2	29	1	9
1	172	67.8	406	172	90	432	6.4	2	26	1	4
1	172	67.8	406	172	80	408	6	1	34	1	15
1	172	67.8	406	170	90	420	6.2	1	38	2	16
1	172	67.8	406	170	90	405	6	2	24	2	24
1	172	67.8	406	170	80	420	6.2	2	31	1	9
1	172	67.8	406	170	90	420	6.2	1	41	1	21
1	172	67.8	406	170	85	390	5.8	1	30	1	9
1	172	67.8	406	170	80	420	6.2	1	32	1	2
1	172	67.8	406	168	90	450	6.6	2	24	2	5
1	172	67.8	406	168	78	384	5.7	2	60	1	40
1	172	67.8	407	190	90	540	8	1	45	2	20
1	172	67.8	407	185	82	492	7.3	2	27	1
1	172	67.8	407	184	80	480	7.1	2	26	1	6
1	172	67.8	407	183	83	498	7.3	1	38	1	15
1	172	67.8	407	180	75	450	6.6	2	30	1	10
1	172	67.8	407	180	80	480	7.1	2	45	2	20
1	172	67.8	407	179	70	420	6.2	1	32	2	24
1	172	67.8	407	178	70	420	6.2	2	31	1
1	172	67.8	407	178	70	420	6.2	1	50	2
1	172	67.8	407	175	75	450	6.6	2	27	2	7
1	172	67.8	407	175	68	408	6	2	36	2	8
1	172	67.8	407	175	68	408	6	1	28	2	8
1	172	67.8	407	175	65	390	5.8	2	26	2	6
1	172	67.8	407	175	80	480	7.1	1	33	1	13
1	172	67.8	407	175	68	408	6	2	25	2
1	172	67.8	407	175	80	480	7.1	2	23	2	5
1	172	67.8	407	175	70	420	6.2	2	36	1
1	172	67.8	407	176	68	408	6	1		1
1	172	67.8	407	175	65	390	5.8	1	41	1	13
1	172	67.8	407	175	70	420	6.2	1	35	1	15
1	172	67.8	407	173	66	396	5.8	2	30	1	7
1	172	67.8	407	172	65	390	5.8	1	34	1	15
1	172	67.8	407	172	65	390	5.8	1	31	1	9
1	172	67.8	407	172	72	432	6.4	1	31	2	11
1	172	67.8	407	171	64	384	5.7	2	40	2	5
1	172	67.8	407	170	70	420	6.2	2	35	2	15
1	172	67.8	407	170	70	420	6.2	2	51	2	31
1	172	67.8	407	170	65	390	5.8	1	30	2	9
1	172	67.8	407	170	70	420	6.2	2	25	2	5
1	172	67.8	407	170	70	420	6.2	1	37	1	14
1	172	67.8	407	170	72	432	6.4	2	31	1	5
1	172	67.8	407	170	75	450	6.6	2	35	1
1	172	67.8	407	170	60	360	5.3	2	60	2	40
1	172	67.8	407	170	67	402	5.9	1	32	1	12
1	172	67.8	407	170	65	390	5.8	1	33	1	14
1	172	67.8	407	168	62	372	5.5	1	34	2	14
1	172	67.8	407	168	62	372	5.5	1	30	1	10
1	172	67.8	407	165	65	390	5.8	1	32	1	10
1	172	67.8	407	161	54	324	4.8	2	32	1	12
1	172	67.8	407	160	53	318	4.7	2	34	2
1	174	69.6	420	190	90	540	7.8	1	33	1	14
1	174	69.6	420	185	85	510	7.3	2	35	2	15
1	174	69.6	420	185	85	510	7.3	2	51	2	31
1	174	69.6	420	185	75	450	6.5	1	31	1	9
1	174	69.6	420	185	75	450	6.5	2	60	2	40
1	174	69.6	420	185	78	468	6.7	1	32	1	12
1	174	69.6	420	185	75	450	6.5	2	36	1
1	174	69.6	420	185	75	450	6.5	2	30	1	7
1	174	69.6	420	185	80	480	6.9	1	35	1	15
1	174	69.6	420	182	70	420	6	1	30	1	10
1	174	69.6	420	182	80	480	6.9	2	30	1	10
1	174	69.6	420	182	78	468	6.7	2	25	2
1	174	69.6	420	182	80	480	6.9	2	45	2	20
1	174	69.6	420	182	72	432	6.2	2	40	2	5
1	174	69.6	420	180	50	300	4.3	1	28	2	8
1	174	69.6	420	180	80	480	6.9	2	25	2	5
1	174	69.6	420	180	70	420	6	2	34	2
1	174	69.6	420	180	80	480	6.9	1	38	1	15
1	174	69.6	420	180	80	480	6.9	1	33	1	13
1	174	69.6	420	180	90	540	7.8	2	31	1	5
1	174	69.6	420	180	80	480	6.9	1	45	2	20
1	174	69.6	420	180	80	480	6.9	1	31	2	11
1	174	69.6	420	178	74	444	6.4	2	31	1
1	174	69.6	420	178	85	510	7.3	2	23	2	5
1	174	69.6	420	178	72	432	6.2	1	50	2
1	174	69.6	420	178	74	444	6.4	1		1
1	174	69.6	420	177	72	432	6.2	1	34	2	14
1	174	69.6	420	177	80	480	6.9	1	30	2	9
1	174	69.6	420	175	75	450	6.5	2	27	2	7
1	174	69.6	420	175	65	390	5.6	2	26	2	6
1	174	69.6	420	175	75	450	6.5	1	37	1	14
1	174	69.6	420	175	65	390	5.6	2	35	1
1	174	69.6	420	175	72	432	6.2	2	27	1
1	174	69.6	420	175	75	450	6.5	1	32	1	10
1	174	69.6	420	175	68	408	5.9	1	41	1	13
1	174	69.6	420	175	70	420	6	2	26	1	6
1	174	69.6	420	175	75	450	6.5	2	32	1	12
1	174	69.6	420	171	65	390	5.6	1	32	2	24
1	174	69.6	420	170	70	420	6	2	36	2	8
1	174	69.6	420	170	65	390	5.6	1	34	1	15
2	175	70.5	423	190	85	510	7.2	2	36	2	19
2	175	70.5	423	190	85	510	7.2	1	41	1	21
2	175	70.5	423	190	83	498	7	2	34	1	13
2	175	70.5	423	188	82	492	6.9	2	20	2
2	175	70.5	423	186	83	498	7	1	31	1	9
2	175	70.5	423	185	80	480	6.8	2	24	2
2	175	70.5	423	185	78	468	6.6	1	30	1	9
2	175	70.5	423	185	85	510	8.3	1	43	1	23
2	175	70.5	423	182	75	450	7.1	1	32	1	12
2	175	70.5	423	180	80	480	7.6	2	25	2	5
2	175	70.5	423	180	80	480	6.8	1	33	1	12
2	175	70.5	423	180	83	498	7	1	51	1	33
2	175	70.5	423	180	73	438	6.4	1	58	1	34
2	175	70.5	423	180	80	480	6.8	1	37	1	15
2	175	70.5	423	180	80	480	7.2	1	32	1	7
2	175	70.5	423	175	70	420	5.9	1	42	2
2	175	70.5	423	178	80	480	6.8	2	40	2	19
2	175	70.5	423	178	78	468	6.8	2		1	16
2	175	70.5	423	178	75	450	6.4	2		1	11
2	175	70.5	423	177	77	462	6.5	2	44	2
2	175	70.5	423	175	75	450	6.4	2	35	2	15
2	175	70.5	423	175	75	450	6.4	2	26	1	5
2	175	70.5	423	175	70	420	5.9	1	35	1	10
2	175	70.5	423	170	70	420	5.9	2	25	2
1	175	70.5	423	195	86	516	7.3	1	38	1	19
1	175	70.5	423	190	90	540	7.7	2		2
1	175	70.5	423	189	85	510	7.2	1	33	1	15
1	175	70.5	423	189	89	534	7.6	2	28	2	7
1	175	70.5	423	188	88	528	7.5	2	32	1	11
1	175	70.5	423	187	78	468	6.6
1	175	70.5	423	186	85	510	7.2	2
1	175	70.5	423	185	75	450	6.4	2	32	1	13
1	175	70.5	423	185	70	420	6	1	35	1	16
1	175	70.5	423	185	85	510	7.2	1	34	1	12
1	175	70.5	423	185	80	480	6.8	2	31	1	11
1	175	70.5	423	185	85	510	7.2	1		2
1	175	70.5	423	185	85	510	7.2	2	41	2
1	175	70.5	423	185	85	510	7.2	2	32	1	6
1	175	70.5	423	185	82	492	7	2	30	1	5
1	175	70.5	423	185	80	480	6.8
1	175	70.5	423	185	80	480	6.8
1	175	70.5	423	183	78	468	6.6	1	29	1	5
1	175	70.5	423	183	73	438	6.2
1	175	70.5	423	182	76	456	6.5	1	28	2
1	175	70.5	423	182	82	492	7	2	33	2
1	175	70.5	423	182	75	450	6.4	1	31
1	175	70.5	423	180	72	432	6.1	1	39	2	21
1	175	70.5	423	180	80	480	6.8	2	51	2	31
1	175	70.5	423	180	75	450	6.4	1	31	2
1	175	70.5	423	180	76	456	6.5	2	26	2	6
1	175	70.5	423	180	75	450	6.4	2	23	2	5
1	175	70.5	423	180	80	480	6.8	1	40	1	18
1	175	70.5	423	180	72	432	6.1
1	175	70.5	423	178	75	450	6.4	1	33	2
1	175	70.5	423	178	78	468	6.6	2	37	2	8
1	175	70.5	423	178	70	420	6
1	175	70.5	423	175	75	450	6.4	1	41	1	21
1	175	70.5	423	175	68	408	5.8	1	30	1	10
1	175	70.5	423	175	67	402	5.7	1	29	1	4
1	175	70.5	423	175	74	444	6.3	2	31	1	10
1	175	70.5	423	175	68	408	5.8	1	32	1	12
1	175	70.5	423	173	73	438	6.2	2	35	2	15
1	175	70.5	423	173	70	420	6	2	33	1	4
1	175	70.5	423	170	70	420	6	1	33	1	13
1	175	70.5	423	185	90	540	7.7	2	31	1	5
1	175	70.5	423	190	90	540	7.7	2	23	2	5
1	175	70.5	423	185	85	510	7.2	2	51	2	31
1	175	70.5	423	185	85	510	7.2	2	27	2	7
1	175	70.5	423	185	85	510	7.2	2	25	2	5
1	175	70.5	423	185	85	510	7.2	1	32	1	10
1	175	70.5	423	190	85	510	7.2	1	32	1	12
1	175	70.5	423	180	80	480	6.8	2	35	2	15
1	175	70.5	423	180	80	480	6.8	1	30	2	9
1	175	70.5	423	180	80	480	6.8	2	36	2	8
1	175	70.5	423	182	80	480	6.8	1	38	1	15
1	175	70.5	423	175	80	480	6.8	1	33	1	13
1	175	70.5	423	185	80	480	6.8	2	27	1
1	175	70.5	423	183	80	480	6.8	1	32	2	24
1	175	70.5	423	182	80	480	6.8	2	40	2	5
1	175	70.5	423	180	80	480	6.8	1	33	1	14
1	175	70.5	423	185	80	480	6.8	2	26	1	6
1	175	70.5	423	183	79	474	6.7	2	34	2
1	175	70.5	423	185	79	474	6.7	2	25	2
1	175	70.5	423	182	76	456	6.5	1	34	2	14
1	175	70.5	423	182	76	456	6.5	2	31	1
1	175	70.5	423	185	75	450	6.4	2	26	2	6
1	175	70.5	423	178	75	450	6.4	2	30	1	10
1	175	70.5	423	173	75	450	6.4	1	45	2	20
1	175	70.5	423	180	75	450	6.4	2	36	1
1	175	70.5	423	180	75	450	6.4	1		1
1	175	70.5	423	185	75	450	6.4	1	41	1	13
1	175	70.5	423	182	75	450	6.4	2	30	1	7
1	175	70.5	423	184	75	450	6.4	2	32	1	12
1	175	70.5	423	182	74	444	6.3	1	50	2
1	175	70.5	423	183	73	438	6.2	1	30	1	10
1	175	70.5	423	185	72	432	6.1	1	31	1	9
1	175	70.5	423	177	72	432	6.1	2	60	2	40
1	175	70.5	423	178	70	420	6	1	28	2	8
1	175	70.5	423	170	70	420	6	1	37	1	14
1	175	70.5	423	180	70	420	6	2	35	1
1	175	70.5	423	175	70	420	6	2	45	2	20
1	175	70.5	423	182	70	420	6	1	31	2	11
1	175	70.5	423	169	64	384	5.4	1	34	1	15
1	175	70.5	423	170	63	378	5.4	1	35	1	15
1	176	71.5	429	195	85	510	7.1	1	32	1	12
1	176	71.5	429	190	95	570	8	1	37	2	15
1	176	71.5	429	190	80	480	6.7	2	26	1	4
1	176	71.5	429	190	90	540	7.6	1	37	1	18
1	176	71.5	429	185	80	480	6.7	2	24	2	24
1	176	71.5	429	185	80	480	6.7	1	40	1
1	176	71.5	429	185	75	450	6.3	1	33	1	13
1	176	71.5	429	185	80	480	6.7	2	30	1	4
1	176	71.5	429	185	80	480	6.7	2	29	1	9
1	176	71.5	429	182	63	378	5.3	1	37	1	17
1	176	71.5	429	180	80	480	6.7	1	50	2
1	176	71.5	429	180	80	480	6.7	2	51	2	28
1	176	71.5	429	180	80	480	6.7	2	31	1	9
1	176	71.5	429	180	75	450	6.3	1	30	1	9
1	176	71.5	429	180	65	390	5.5	1	33	1	7
1	176	71.5	429	180	80	480	6.7	1	28	2	8
1	176	71.5	429	180	80	480	6.7	2	33	2	5
1	176	71.5	429	180	85	510	7.1	2	27	1	6
1	176	71.5	429	179	80	480	6.7	2		2
1	176	71.5	429	178	75	450	6.3	1	39	2	21
1	176	71.5	429	178	78	468	6.5	2	32	1	13
1	176	71.5	429	178	76	456	6.4	2	31	1	11
1	176	71.5	429	177	67	402	5.6	2	34	2	14
1	176	71.5	429	176	76	456	6.4	2	35	2	15
1	176	71.5	429	176	80	480	6.7	2	33	1	4
1	176	71.5	429	175	75	450	6.3	2	23	2	5
1	176	71.5	429	175	70	420	5.9	1	38	2	16
1	176	71.5	429	175	75	450	6.3	2	29	2	11
1	176	71.5	429	175	75	450	6.3	2	36	2	8
1	176	71.5	429	175	82	492	6.9	2		2	9
1	176	71.5	429	175	75	450	6.3	2	24	2	5
1	176	71.5	429	175	70	420	5.9	2	27	2
1	176	71.5	429	175	75	450	6.3	1	57	1
1	176	71.5	429	175	75	450	6.3	1	32	1	2
1	176	71.5	429	174	75	450	6.3	2	60	1	40
1	176	71.5	429	172	62	372	5.2	2	25	2	5
1	176	71.5	429	172	68	408	5.7	1	34	1	15
1	176	71.5	429	171	70	420	5.9	1	43	1	22
1	176	71.5	429	170	70	420	5.9	2		2
1	176	71.5	429	170	68	408	5.7	2	32	2	32
1	176	71.5	429	170	70	420	5.9	1	41	1	21
1	176	71.5	429	170	70	420	5.9	1	37	1	15
1	178	73.3	439	190	80	480	6.5	2	32	1	13
1	178	73.3	439	190	90	540	7.4	2	28	2	7
1	178	73.3	439	187	80	480	6.5
1	178	73.3	439	185	85	510	7	2	51	2	31
1	178	73.3	439	185	80	480	6.5	1	28	2
1	178	73.3	439	185	85	510	7	1	41	1	21
1	178	73.3	439	185	75	450	6.1	1	30	1	10
1	178	73.3	439	185	80	480	6.5	2	31	1	11
1	178	73.3	439	185	85	510	7	2	41	2
1	178	73.3	439	185	80	480	6.5	1	29	1	4
1	178	73.3	439	185	78	468	6.4	1	29	1	5
1	178	73.3	439	185	80	480	6.5	2
1	178	73.3	439	185	78	468	6.4
1	178	73.3	439	184	75	450	6.1	1	39	2	21
1	178	73.3	439	184	80	480	6.5	1	33	1	15
1	178	73.3	439	183	83	498	6.8	2	35	2	15
1	178	73.3	439	183	75	450	6.1
1	178	73.3	439	182	80	480	6.5	2	33	1	4
1	178	73.3	439	180	72	432	5.9	1	33	2
1	178	73.3	439	180	80	480	6.5	2		2
1	178	73.3	439	180	73	438	6	1	35	1	16
1	178	73.3	439	180	80	480	6.5	1		2
1	178	73.3	439	180	80	480	6.5	2	23	2	5
1	178	73.3	439	180	75	450	6.1	1	33	1	13
1	178	73.3	439	180	72	432	5.9
1	178	73.3	439	180	80	480	6.5
1	178	73.3	439	178	78	468	6.4	2	37	2	8
1	178	73.3	439	178	75	450	6.1	1	40	1	18
1	178	73.3	439	177	80	480	6.5	2	31	1	10
1	178	73.3	439	177	75	450	6.1	2	30	1	5
1	178	73.3	439	175	75	450	6.1	1	34	1	12
1	178	73.3	439	175	72	432	5.9	1	31	2
1	178	73.3	439	175	70	420	5.7	2	26	2	6
1	178	73.3	439	175	60	360	4.9	2	32	1	6
1	178	73.3	439	175	75	450	6.1
1	178	73.3	439	173	73	438	6	1	31
1	178	73.3	439	172	72	432	5.9	2	32	1	11
1	178	73.3	439	170	63	378	5.2	1	38	1	19
1	178	73.3	439	170	73	438	6	2	33	2
1	178	73.3	439	168	60	360	4.9	1	32	1	12
1	178	73.3	440	190	90	540	7.4	2	32	2	32
1	178	73.3	440	188	85	510	7	2	31	1	11
1	178	73.3	440	186	90	540	7.4	2	33	2	5
1	178	73.3	440	185	85	510	7	2	27	2
1	178	73.3	440	183	80	480	6.5	1	39	2	21
1	178	73.3	440	183	83	498	6.8	2	23	2	5
1	178	73.3	440	182	76	456	6.2	1	34	1	15
1	178	73.3	440	180	75	450	6.1	2	24	2	24
1	178	73.3	440	180	80	480	6.5	2		2	9
1	178	73.3	440	180	80	480	6.5	2	35	2	15
1	178	73.3	440	180	80	480	6.5	1	41	1	21
1	178	73.3	440	180	75	450	6.1	1	30	1	9
1	178	73.3	440	180	78	468	6.4	1	33	1	7
1	178	73.3	440	180	80	480	6.5	2	34	2	14
1	178	73.3	440	180	85	510	7	2		2
1	178	73.3	440	180	72	432	5.9	1	32	1	12
1	178	73.3	440	180	76	456	6.2	1	37	1	18
1	178	73.3	440	178	75	450	6.1	2	31	1	9
1	178	73.3	440	178	75	450	6.1	2	30	1	4
1	178	73.3	440	176	76	456	6.2	2	26	1	4
1	178	73.3	440	176	73	438	6	1	43	1	22
1	178	73.3	440	175	65	390	5.3	2	25	2	5
1	178	73.3	440	175	70	420	5.7	1	37	2	15
1	178	73.3	440	175	75	450	6.1	1	50	2
1	178	73.3	440	175	75	450	6.1	2		2
1	178	73.3	440	175	70	420	5.7	1	40	1
1	178	73.3	440	175	75	450	6.1	2	32	1	13
1	178	73.3	440	175	80	480	6.5	1	57	1
1	178	73.3	440	175	75	450	6.1	1	28	2	8
1	178	73.3	440	175	75	450	6.1	1	32	1	2
1	178	73.3	440	175	80	480	6.5	2	29	1	9
1	178	73.3	440	175	70	420	5.7	2	27	1	6
1	178	73.3	440	173	75	450	6.1	2	33	1	4
1	178	73.3	440	170	70	420	5.7	1	38	2	16
1	178	73.3	440	170	70	420	5.7	2	51	2	28
1	178	73.3	440	170	70	420	5.7	2	29	2	11
1	178	73.3	440	170	70	420	5.7	2	36	2	8
1	178	73.3	440	170	75	450	6.1	2	24	2	5
1	178	73.3	440	170	60	360	4.9	1	33	1	13
1	178	73.3	440	170	70	420	5.7	1	37	1	17
1	178	73.3	440	170	75	450	6.1	1	37	1	15
1	178	73.3	440	164	62	372	5.1	2	60	1	40
1	180	75	450	190	90	540	7.2	1	33	1	14
1	180	75	450	185	75	450	6	1	30	1	10
1	180	75	450	185	80	480	6.4	2	25	2
1	180	75	450	185	85	510	6.8	2	45	2	20
1	180	75	450	185	80	480	6.4	2	23	2	5
1	180	75	450	185	75	450	6	1	32	2	24
1	180	75	450	185	80	480	6.4	1	32	1	12
1	180	75	450	185	80	480	6.4	2	36	1
1	180	75	450	182	76	456	6.1	1	34	2	14
1	180	75	450	182	79	474	6.3	2	31	1
1	180	75	450	181	80	480	6.4	1		1
1	180	75	450	180	80	480	6.4	2	51	2	31
1	180	75	450	180	70	420	5.6	2	26	2	6
1	180	75	450	180	80	480	6.4	2	25	2	5
1	180	75	450	180	80	480	6.4	1	38	1	15
1	180	75	450	180	80	480	6.4	2	30	1	10
1	180	75	450	180	78	468	6.2	2	27	1
1	180	75	450	180	80	480	6.4	1	32	1	10
1	180	75	450	180	75	450	6	2	60	2	40
1	180	75	450	180	80	480	6.4	1	35	1	15
1	180	75	450	178	74	444	5.9	1	45	2	20
1	180	75	450	177	80	480	6.4	1	30	2	9
1	180	75	450	177	70	420	5.6	2	34	2
1	180	75	450	175	75	450	6	2	35	2	15
1	180	75	450	175	75	450	6	2	27	2	7
1	180	75	450	175	75	450	6	2	36	2	8
1	180	75	450	176	72	432	5.8	1	34	1	15
1	180	75	450	175	70	420	5.6	2	31	1	5
1	180	75	450	175	70	420	5.6	2	35	1
1	180	75	450	175	68	408	5.4	1	50	2
1	180	75	450	175	68	408	5.4	1	41	1	13
1	180	75	450	175	70	420	5.6	2	26	1	6
1	180	75	450	175	68	408	5.4	2	30	1	7
1	180	75	450	175	75	450	6	2	32	1	12
1	180	75	450	172	68	408	5.4	1	28	2	8
1	180	75	450	172	65	390	5.2	1	31	1	9
1	180	75	450	170	70	420	5.6	1	37	1	14
1	180	75	450	170	75	450	6	1	33	1	13
1	180	75	450	170	65	390	5.2	2	40	2	5
1	180	75	450	170	70	420	5.6	1	31	2	11
1	180	75	450	192	85	510	6.8	1	51	1	33
1	180	75	450	190	83	498	6.6	2	39	2	21
1	180	75	450	190	85	510	6.8	1	31	1	9
1	180	75	450	190	80	480	6.4
1	180	75	450	190	90	540	7.2
1	180	75	450	188	82	492	6.6	2	34	2	18
1	180	75	450	188	81	486	6.5	2	25	2	5
1	180	75	450	188	79	474	6.3	1	28	2
1	180	75	450	188	82	492	6.6	2		1	16
1	180	75	450	188	88	528	7	2	33	1
1	180	75	450	188	80	480	6.4	1	33	1	15
1	180	75	450	188	81	486	6.5
1	180	75	450	187	78	468	6.2	2	20	2
1	180	75	450	185	75	450	6	2	32	1	13
1	180	75	450	184	80	480	6.4	2	34	2
1	180	75	450	184	84	504	6.7	1	35	1	10
1	180	75	450	184	82	492	6.6
1	180	75	450	183	83	498	6.6	2	36	2	19
1	180	75	450	182	82	492	6.6	2	35	2	15
1	180	75	450	183	83	498	6.6	2	40	2	19
1	180	75	450	183	73	438	5.8	2	26	1	5
1	180	75	450	183	83	498	6.6	2	29	1
1	180	75	450	181	75	450	6	1	37	1	15
1	180	75	450	181	81	486	6.5	1	41	1	21
1	180	75	450	180	80	480	6.4	1	31	1	12
1	180	75	450	180	80	480	6.4	1	47	1	27
1	180	75	450	180	70	420	5.6	2		1	11
1	180	75	450	180	72	432	5.8
1	180	75	450	178	78	468	6.2	2	35	1	15
1	180	75	450	175	70	420	5.6	2	51	2	31
1	180	75	450	175	68	408	5.4
1	180	75	450	170	70	420	5.6	2	35	2	15
1	181	76	480	195	100	600	7.9	1	37	2	15
1	181	76	480	193	83	498	6.6	1	33	1	13
1	181	76	480	192	92	552	7.3	2	35	2	15
1	181	76	480	190	80	480	6.3	2	25	2	5
1	181	76	480	190	80	480	6.3	2	23	2	5
1	181	76	480	190	90	540	7.1	2	51	2	28
1	181	76	480	190	85	510	6.7	2	24	2	24
1	181	76	480	190	80	480	6.3	1	30	1	9
1	181	76	480	190	85	510	6.7	1	37	1	17
1	181	76	480	190	90	540	7.1	2	33	2	5
1	181	76	480	190	95	570	7.5	2		2
1	181	76	480	188	83	498	6.6	1	39	2	21
1	181	76	480	188	85	510	6.7	2	32	2	32
1	181	76	480	188	82	492	6.5	2	60	1	40
1	181	76	480	187	84	504	6.6	2	31	1	11
1	181	76	480	186	80	480	6.3	1	38	2	16
1	181	76	480	185	80	480	6.3	2	36	2	8
1	181	76	480	185	92	552	7.3	2		2	9
1	181	76	480	185	85	510	6.7	2	24	2	5
1	181	76	480	185	87	522	6.9	2	32	1	13
1	181	76	480	185	80	480	6.3	2	31	1	9
1	181	76	480	185	80	480	6.3	2	30	1	4
1	181	76	480	185	85	510	6.7	1	32	1	2
1	181	76	480	185	77	462	6.1	1	32	1	12
1	181	76	480	185	85	510	6.7	1	37	1	18
1	181	76	480	184	84	504	6.6	1	28	2	8
1	181	76	480	184	79	474	6.2	2	34	2	14
1	181	76	480	183	83	498	6.6	1	50	2
1	181	76	480	183	80	480	6.3	1	57	1
1	181	76	480	182	80	480	6.3	2	33	1	4
1	181	76	480	182	72	432	5.7	1	33	1	7
1	181	76	480	180	80	480	6.3	2		2
1	181	76	480	180	80	480	6.3	2	29	2	11
1	181	76	480	180	80	480	6.3	2	27	2
1	181	76	480	180	80	480	6.3	1	40	1
1	181	76	480	180	80	480	6.3	1	41	1	21
1	181	76	480	180	80	480	6.3	2	26	1	4
1	181	76	480	180	80	480	6.3	1	37	1	15
1	181	76	480	178	76	456	6	1	43	1	22
1	181	76	480	178	75	450	5.9	2	29	1	9
1	181	76	480	176	72	432	5.7	1	34	1	15
1	181	76	480	175	70	420	5.5	2	27	1	6
1	181	76	456	195	95	570	7.5	2	35	2	15
1	181	76	456	195	90	540	7.1	1	33	1	7
1	181	76	456	193	83	498	6.6	2	23	2	5
1	181	76	456	190	90	540	7.1	1	37	2	15
1	181	76	456	190	90	540	7.1	2		2
1	181	76	456	190	85	510	6.7	2	24	2	24
1	181	76	456	190	90	540	7.1	1	32	1	2
1	181	76	456	190	85	510	6.7	2	29	1	9
1	181	76	456	189	78	468	6.2	1	32	1	12
1	181	76	456	187	85	510	6.7	2	32	2	32
1	181	76	456	187	80	480	6.3	2		2	9
1	181	76	456	186	78	468	6.2	2	60	1	40
1	181	76	456	185	75	450	5.9	2	25	2	5
1	181	76	456	185	80	480	6.3	1	39	2	21
1	181	76	456	185	85	510	6.7	2	51	2	28
1	181	76	456	185	85	510	6.7	2	29	2	11
1	181	76	456	185	80	480	6.3	1	40	1
1	181	76	456	185	85	510	6.7	2	31	1	9
1	181	76	456	185	85	510	6.7	2	33	1	4
1	181	76	456	185	80	480	6.3	1	30	1	9
1	181	76	456	185	85	510	6.7	1	28	2	8
1	181	76	456	185	80	480	6.3	2	34	2	14
1	181	76	456	185	85	510	6.7	2	33	2	5
1	181	76	456	185	90	540	7.1	2		2
1	181	76	456	182	82	492	6.5	2	36	2	8
1	181	76	456	182	75	450	5.9	2	30	1	4
1	181	76	456	182	80	480	6.3	1	37	1	17
1	181	76	456	181	79	474	6.2	2	31	1	11
1	181	76	456	180	80	480	6.3	1	50	2
1	181	76	456	180	72	432	5.7	1	38	2	16
1	181	76	456	180	80	480	6.3	2	24	2	5
1	181	76	456	180	80	480	6.3	2	27	2
1	181	76	456	180	80	480	6.3	2	32	1	13
1	181	76	456	180	70	420	5.5	1	33	1	13
1	181	76	456	180	80	480	6.3	1	57	1
1	181	76	456	180	79	474	6.2	1	43	1	22
1	181	76	456	180	80	480	6.3	1	37	1	18
1	181	76	456	175	75	450	5.9	1	41	1	21
1	181	76	456	175	75	450	5.9	2	26	1	4
1	181	76	456	175	70	420	5.5	2	27	1	6
1	181	76	456	174	71	426	5.6	1	34	1	15
1	181	76	456	170	70	420	5.5	1	37	1	15
1	182	77	462	195	92	552	7.2	1	38	1	15
1	182	77	462	195	95	570	7.4	2	31	1	5
1	182	77	462	195	90	540	7	1	35	1	15
1	182	77	462	192	92	552	7.2	1	33	1	14
1	182	77	462	190	80	480	6.2	2	27	2	7
1	182	77	462	190	80	480	6.2	2	26	2	6
1	182	77	462	190	80	480	6.2	1	30	1	10
1	182	77	462	190	83	498	6.5	1	37	1	14
1	182	77	462	190	88	528	6.9	2	27	1
1	182	77	462	190	80	480	6.2	1	32	1	12
1	182	77	462	190	85	510	6.6	2	36	1
1	182	77	462	190	82	492	6.4	2	32	1	12
1	182	77	462	189	89	534	6.9	2	35	2	15
1	182	77	462	189	81	486	6.3	2	40	2	5
1	182	77	462	188	80	480	6.2	2	34	2
1	182	77	462	186	80	480	6.2	1	34	2	14
1	182	77	462	185	85	510	6.6	2	51	2	31
1	182	77	462	185	85	510	6.6	1	30	2	9
1	182	77	462	185	76	456	5.9	1	28	2	8
1	182	77	462	185	85	510	6.6	2	25	2	5
1	182	77	462	185	85	510	6.6	1	31	1	9
1	182	77	462	185	85	510	6.6	1	33	1	13
1	182	77	462	185	80	480	6.2	2	30	1	10
1	182	77	462	185	70	420	5.5	2	35	1
1	182	77	462	185	75	450	5.8	2	25	2
1	182	77	462	185	80	480	6.2	1	32	2	24
1	182	77	462	185	80	480	6.2	2	30	1	7
1	182	77	462	183	80	480	6.2	2	45	2	20
1	182	77	462	180	80	480	6.2	2	36	2	8
1	182	77	462	180	80	480	6.2	1	32	1	10
1	182	77	462	181	85	510	6.6	1	45	2	20
1	182	77	462	180	85	510	6.6	2	23	2	5
1	182	77	462	178	72	432	5.6	1	50	2
1	182	77	462	176	71	426	5.5	2	31	1
1	182	77	462	175	68	408	5.3	2	60	2	40
1	182	77	462	175	65	390	5.1	1		1
1	182	77	462	175	68	408	5.3	1	41	1	13
1	182	77	462	175	70	420	5.5	2	26	1	6
1	182	77	462	174	69	414	5.4	1	34	1	15
1	182	77	462	174	69	414	5.4	1	31	2	11
1	185	79.6	480	195	80	480	6
1	185	79.6	480	192	85	510	6.4	1	51	1	33
1	185	79.6	480	192	78	468	5.9	1	33	1	15
1	185	79.6	480	192	82	492	6.2
1	185	79.6	480	190	82	492	6.2	2	40	2	19
1	185	79.6	480	190	80	480	6	2	33	1
1	185	79.6	480	190	80	480	6	1	35	1	10
1	185	79.6	480	190	85	510	6.4	2	35	1	15
1	185	79.6	480	190	85	510	6.4
1	185	79.6	480	188	80	480	6	2	34	2
1	185	79.6	480	188	88	528	6.6	1	47	1	27
1	185	79.6	480	188	82	492	6.2	2	32	1	13
1	185	79.6	480	188	88	528	6.6	1	41	1	21
1	185	79.6	480	188	80	480	6
1	185	79.6	480	188	82	492	6.2
1	185	79.6	480	187	78	468	5.9
1	185	79.6	480	185	78	468	5.9	2	34	2	18
1	185	79.6	480	185	85	510	6.4	1	28	2
1	185	79.6	480	185	80	480	6	2	39	2	21
1	185	79.6	480	185	80	480	6	2	35	2	15
1	185	79.6	480	185	80	480	6	2		1	16
1	185	79.6	480	185	78	468	5.9	1	37	1	15
1	185	79.6	480	185	85	510	6.4	2	26	1	5
1	185	79.6	480	185	80	480	6	2	29	1
1	185	79.6	480	185	80	480	6	2		1	11
1	185	79.6	480	183	80	480	6	2	25	2	5
1	185	79.6	480	184	80	480	6	2	20	2
1	185	79.6	480	183	80	480	6	1	31	1	9
1	185	79.6	480	182	75	450	5.7	2	35	2	15
1	185	79.6	480	182	82	492	6.2	2	51	2	31
1	185	79.6	480	182	75	450	5.7	1	31	1	12
1	185	79.6	480	180	75	450	5.7	2	36	2	19
1	187	81.5	489	195	85	510	6.3	2	33	2
1	187	81.5	489	195	85	510	6.3	1	29	1	4
1	187	81.5	489	194	94	564	6.9	1		2
1	187	81.5	489	194	84	504	6.2
1	187	81.5	489	192	90	540	6.6	2	30	1	5
1	187	81.5	489	192	81	486	6
1	187	81.5	489	192	92	552	6.8
1	187	81.5	489	192	80	480	5.9	1	31
1	187	81.5	489	190	80	480	5.9	2	32	1	13
1	187	81.5	489	190	90	540	6.6	1	34	1	12
1	187	81.5	489	190	90	540	6.6	2	28	2	7
1	187	81.5	489	190	90	540	6.6	2	41	2
1	187	81.5	489	190	85	510	6.3	2	23	2	5
1	187	81.5	489	190	80	480	5.9	1	40	1	18
1	187	81.5	489	190	81	486	6	1	32	1	12
1	187	81.5	489	190	90	540	6.6	2	32	1	6
1	187	81.5	489	190	80	480	5.9	1	29	1	5
1	187	81.5	489	190	85	510	6.3	2
1	187	81.5	489	189	80	480	5.9	1	31	2
1	187	81.5	489	187	79	474	5.8	1	39	2	21
1	187	81.5	489	186	82	492	6	2	26	2	6
1	187	81.5	489	185	85	510	6.3	1	33	1	13
1	187	81.5	489	185	78	468	5.7	1	33	2
1	187	81.5	489	185	85	510	6.3	2	51	2	31
1	187	81.5	489	185	80	480	5.9	1	28	2
1	187	81.5	489	185	85	510	6.3	2		2
1	187	81.5	489	185	82	492	6	1	38	1	19
1	187	81.5	489	185	75	450	5.5	1	35	1	16
1	187	81.5	489	185	85	510	6.3	1	41	1	21
1	187	81.5	489	185	82	492	6	1	33	1	15
1	187	81.5	489	185	80	480	5.9	2	31	1	11
1	187	81.5	489	185	85	510	6.3	2	31	1	10
1	187	81.5	489	185	76	456	5.6
1	187	81.5	489	185	75	450	5.5
1	187	81.5	489	184	84	504	6.2	2	35	2	15
1	187	81.5	489	182	78	468	5.7	2	32	1	11
1	187	81.5	489	180	80	480	5.9	2	33	1	4
1	187	81.5	489	185	75	450	5.5	1	30	1	10
1	187	81.5	489	178	78	468	5.7	2	37	2	8
1	187	81.5	489	175	75	450	5.5
1	188	82.4	494	200	83	498	6	1	32	1	12
1	188	82.4	494	195	95	570	6.9	2		2
1	188	82.4	494	195	88	525	6.4	2	24	2	24
1	188	82.4	494	195	88	528	6.4	2	34	2	14
1	188	82.4	494	195	95	570	6.9	2	29	1	9
1	188	82.4	494	190	90	540	6.6	2	23	2	5
1	188	82.4	494	190	90	540	6.6	2	29	2	11
1	188	82.4	494	190	90	540	6.6	2	36	2	8
1	188	82.4	494	190	90	540	6.6	2	35	2	15
1	188	82.4	494	190	90	540	6.6	2	27	2
1	188	82.4	494	190	84	504	6.1	1	30	1	9
1	188	82.4	494	190	80	480	5.8	1	33	1	13
1	188	82.4	494	190	90	540	6.6	2	31	1	11
1	188	82.4	494	190	80	480	5.8	1	33	1	7
1	188	82.4	494	190	90	540	6.6	2		2
1	188	82.4	494	187	82	492	6	1	39	2	21
1	188	82.4	494	187	90	540	6.6	2		2	9
1	188	82.4	494	186	79	474	5.8	2	32	1	13
1	188	82.4	494	185	85	510	6.2	1	50	2
1	188	82.4	494	185	85	510	6.2	2	24	2	5
1	188	82.4	494	185	85	510	6.2	1	41	1	21
1	188	82.4	494	184	80	480	5.8	2	33	1	4
1	188	82.4	494	182	72	432	5.2	2	25	2	5
1	188	82.4	494	182	82	492	6	2	26	1	4
1	188	82.4	494	182	80	480	5.8	2	30	1	4
1	188	82.4	494	182	82	492	6	1	57	1
1	188	82.4	494	180	75	450	5.5	1	37	2	15
1	188	82.4	494	180	80	480	5.8	2	32	2	32
1	188	82.4	494	180	80	480	5.8	2	31	1	9
1	188	82.4	494	180	80	480	5.8	1	37	1	17
1	188	82.4	494	180	80	480	5.8	1	28	2	8
1	188	82.4	494	180	80	480	5.8	1	37	1	18
1	188	82.4	494	180	80	480	5.8	2	27	1	6
1	188	82.4	494	176	72	432	5.2	1	34	1	15
1	188	82.4	494	176	72	432	5.2	2	60	1	40
1	188	82.4	494	175	70	420	5.1	1	38	2	16
1	188	82.4	494	175	70	420	5.1	2	51	2	28
1	188	82.4	494	175	75	450	5.5	1	40	1
1	188	82.4	494	173	76	456	5.5	1	43	1	22
1	188	82.4	494	172	72	432	5.2	1	32	1	2
1	188	82.4	494	168	65	390	4.7	2	33	2	5
1	188	82.4	494	165	60	360	4.4	1	37	1	15
